# Supplementary material for: NSC828779 Alleviates Renal Tubulointerstitial Lesions Involving Interleukin-36 Signaling in Mice
Source: Cells. 2021 Nov 6;10(11):3060. doi: 10.3390/cells10113060 (PMC8623783; doi:10.3390/cells10113060)
Supplement: Supplementary file 1 [file cells-10-03060-s001.zip]

Archive with 1 entries (1 files):
- cells-1427395-supplementary.pdf
